# Supplementary material for: Small-scale field assessment against the dengue vector Aedes aegypti using the auto-dissemination approach in an urban area of Vientiane, Lao PDR
Source: PLoS One. 2022 Jul 1;17(7):e0270987. doi: 10.1371/journal.pone.0270987 (PMC9249186; doi:10.1371/journal.pone.0270987)
Supplement: S1 Table — (XLSX) [file pone.0270987.s001.xlsx]

## Sheet: Study 1
Week 4
Trap ID	Water level (cm)	Water quality	Water smell	Presence of leaves	Aedes egg	No. Aedes larvae	Other spp	Gause dry/wet	Adult landed on gauze	Dead larvae	Dead pupae	Comment
I2T-1	7	+	-	+	-	0		dry	Culex 30-38	-
I2T-2	8	+	-	+	-	1		dry	Culex 22	-
I2T-3	8	+	-		-	20		dry	Cx 10	1		Removed
I2T-4	9.6	-	-		-	0	Frog	half	Cx	2		Removed
I2T-5	6	+	-	-	-	0	-	dry		-	-	Changed location
I2T-6	11.5	-	-	-	-	42	Armigeres	dry	Culex	-	3
I2T-7	10	+	-	-	-	50		dry	Culex 30-35	-
I2T-8	7	+	-	+	-	14		dry		-	-
I2T-9	8	+	-	-	-	0		dry	Culex 10	2		Removed
I2T-10	8	+	-	+	-	0	-	dry		4	-
I2T-11	8	+	-	-	-	0	-	dry		-	-
I2T-12	4.5	+	-	-	-	25		dry		-		Removed
I2T-13	3.5	++	-	-	-	0		dry	Culex 2	-		Changed location
I2T-14	8	+	-	-	-	0	Insect larvae	dry		-	-
I2T-15	4.9	+	-	-	-	0		dry		-
I2T-16	8.5	+	-	-	-	0		dry		-	7
I2T-17	0				-	0		dry		-		Run out of water
I2T-18	0					0		dry		-		Run out of water, changed location
I2T-19	8.5	+	-	-	-	0	Insect larvae	dry	Culex 12	-
I2T-20	0				-	0		dry		-		Run out of water
SP1	6.5	+	++	-	-	0		half	Culex 11	-		Removed
SP2	14	-	-	-	-	0		dry		-		water increased by watering the tree
SP3	8	+	-	-	-	0		dry	Culex 2	-
SP4	7	+	-	+	-	0	-	dry	1 Aedes	-	-
SP5	8.5	+	-	-	-	0		dry	Culex 30	-
Week 6
Trap ID	Water level (cm)	Water quality	Water smell	Presence of leaves	Aedes egg	No. Aedes larvae	Other larvae spp	Gause dry/wet	Adult landed on gauze	Dead larvae	Dead pupae	Comment
I2T-1	4	++	-	leave, ants	-	-		dry	Cx	-	-	water refill
I2T-2	5.5	++	-	leave, ants, spider	-	-		dry	Cx	-	-	water refill
I2T-5	3	+	-			5		dry	Cx 10	-	-	water refill
I2T-6	10	-	-	insect larvae		3		dry	-	10	-	water refill
I2T-7	8	-	-			80		dry	Cx 100	2		water refill
I2T-8	3.5	-	-			20		dry	Cx 15	1	2	Removed
I2T-10	5	++	-									water refill
I2T-11	6	-	-					dry				water refill
I2T-13	0							dry				no water left, add water
I2T-14	5.3	+	-	leave				dry				water refill
I2T-15	1	++	++			20		dry				water refill
I2T-16	6	+	-			30		dry	Cx 30			water refill
I2T-17	0	-	-					dry				Removed
I2T-18	10							dry	Cx			water refill
I2T-19	5	-	-	lizard				dry	Cx 10			Removed
I2T-20	9	-	-			1		half	Cx 40			Removed
SP2	14	-	-			0		dry	Cx 5			water refill
SP3	4	-	-			0		dry	Cx 50			Removed
SP4	4	-	-			0		dry				water refill
SP5	6	+	-			0		dry	Cx			water refill
Week 8
Trap ID	Water level (cm)	Water quality	Water smell	Presence of leaves	Aedes egg	No. Aedes larvae	Other larvae spp	Gause dry/wet	Adult landed on gauze	Dead larvae	Dead pupae	Comment
I2T-1	10	+	-	leave				dry	Cx 30	3
I2T-2	10	+	+	leave				dry	Cx 60			Removed
I2T-5	9	-	-			60		dry	Cx 3			Removed
I2T-6	11.2	-	-	leave		10		dry	Cx 5	5
I2T-7	11	-	-			6		dry	Cx 50	1	2
I2T-10	9	-	-	leave		10		dry	Cx 5
I2T-11	11	-	-			1		dry	Cx 10
I2T-13	8.4	-	-	leave		15		dry
I2T-14	9	-	-	leave		30		dry				Removed
I2T-15	7.5	-	-			10		dry
I2T-16	10.5	-	-			40		dry			1	Removed
I2T-18	11	-	-	snail		30		dry	Cx 30
SP2	13	-	-	leave		0		dry
SP4	9	-	-			0		half	Cx 10			Removed
SP5	9.5	+	-	snail		0		dry
Week 10
Trap ID	Water level (cm)	Water quality	Water smell	Presence of leaves	Aedes egg	No. Aedes larvae	Other larvae spp	Gause dry/wet	Adult landed on gauze	Dead larvae	Dead pupae	Comment
I2T-1	10	+	-	leaves		15						Removed
I2T-6	9.5	+	++			10
I2T-7	9	+	-			25
I2T-10	8	+	-	frog		0						Removed
I2T-11	9	+	-	leaves		30						Removed
I2T-13	6	-	-	leaves		25						Removed
I2T-15	0											Fall apart
I2T-18	10	+	+			30	Cx 15
SP2	12.5	-	-	leaves		0
SP5	12	++	+	snail		0						Removed
Week 12
Trap ID	Water level (cm)	Water quality	Water smell	Presence of leaves	Aedes egg	No. Aedes larvae	Other larvae spp	Gause dry/wet	Adult landed on gauze	Dead larvae	Dead pupae	Comment
I2T-6	7	++	-			0		Dry	10	0	0	Removed
I2T-7	6	++	-			35		Dry	50	0	1	Removed
I2T-15	6.5	-	-			45		Dry	2	0	0	Removed
I2T-18	6	++	-			60		Half wet	8	0	6	Removed
SP2	9	++	-			0		Dry	20	0	0	Removed

## Sheet: Study 2
Week 4
Trap ID	Water level (cm)	Water quality	Water smell	Presence of leaves	Aedes egg	No. Aedes larvae	Other spp	Gause dry/wet	Adult landed on gauze	Dead larvae	Dead pupae	Comment
I2T-1	14	+	-	+	-	100		Dry	-	0	2
I2T-2	14	+	-	-	-	25		Dry	-	10	0
I2T-3	14	-	-	-	-	45		Dry	-	3	0	removed
I2T-4	12.5	-	-	-	-	70		Dry	-	50	30	removed
I2T-5	14	+	-	+	-	15		Dry	-	0	20
I2T-6	14	-	-	-	-	150		Dry	-	5	0
I2T-7	14	-	-	-	-	50		Dry	-	0	10
I2T-8	14	+	-	+	-	30		Dry	-	2	0
I2T-9	13.3	-	-	-	-	15		Dry	-	0	2	removed
I2T-10	13.3	-	-	-	-	70		Dry	-	0	3
I2T-11	12.5	-	-	-	-	60		Dry	-	3	5
I2T-12	12.5	-	-	-	-	1	Culex	Dry	-	1	0	removed
I2T-13	13.3	+	-	-	-	100	Culex	Dry	-	1	1
I2T-14	13.3	-	-	-	-	80		Dry	-	3	5
I2T-15	8.5	+	-	-	-	10		Dry	-	0	1
I2T-16	14	-	-	-	-	5		Dry	-	0	2
I2T-17	14	+	-	-	-	90		Dry	-	5	2
I2T-18	12.5	+	-	-	-	70	Culex	Dry	-	0	0
I2T-19	14	+	-	-	-	35	Culex	Dry	-	5	2
I2T-20	14	-	-	-	-	0		Dry	-	0	0
SP1	13.3	-	-	+	-	0		Dry	-	0	0	removed
SP2	12.5	-	-	-	-	0		Dry	-	0	0
SP3	10.8	+	-	-	-	0		Dry	-	0	0
SP4	14	+	-	-	-	0		Dry	-	0	0
SP5	10	++	-	-	-	0	Culex	Dry	-	0	0
Week 6
Trap ID	Water level (cm)	Water quality	Water smell	Presence of leaves	Aedes egg	No. Aedes larvae	Other larvae spp	Gause dry/wet	Adult landed on gauze	Dead larvae	Dead pupae	Comment
I2T-1	13.5	+	-	-	-	20	-	Dry	-	1	7
I2T-2	14	++	-	-	-	30	-	Dry	-	0	10
I2T-5	13	+	-	-	-	10	-	Dry	-	5	0
I2T-6	13	+	-	-	-	20	-	Wet	-	3	1
I2T-7	14	+	-	-	-	0	-	Dry	-	0	5
I2T-8	14	+	-	-	-	13	-	Wet	-	0	0	removed
I2T-10	12	+	-	-	-	15	-	Dry	-	2	0
I2T-11	14	-	-	-	-	5	-	Dry	-	10	0
I2T-13	12	+++	-	-	-	10	-	Dry	-	5	3
I2T-14	12	++	-	-	-	0	-	Dry	-	0	0
I2T-15	8	+	-	-	-	0	-	Dry	-	0	0
I2T-16	14	-	-	-	-	0	-	Dry	-	0	0
I2T-17	14	++	-	-	-	20	-	Dry	-	0	0	removed
I2T-18	12	++	-	-	-	100	-	Dry	-	0	0
I2T-19	14	++	-	-	-	30	-	Dry	-	0	0	removed
I2T-20	14	++	-	-	-	20	-	Dry	-	0	10	removed
SP2	12	+	-	-	-	0	-	Dry	-	0	0
SP3	9	+	-	-	-	0	-	Dry	-	0	0	removed
SP4	14	+	-	-	-	0	-	Dry	-	10	0
SP5	9	++	-	-	-	0	-	Dry	-	0	0
Week 8
Trap ID	Water level (cm)	Water quality	Water smell	Presence of leaves	Aedes egg	No. Aedes larvae	Other larvae spp	Gause dry/wet	Adult landed on gauze	Dead larvae	Dead pupae	Comment
I2T-1	12	++	-	+	-	10		Dry	-	0	4
I2T-2	14	++	-	+	-	24		Dry	-	0	3	removed
I2T-5	11	+	-	+	-	15		Dry	-	5	0	removed
I2T-6	12	+	-	-	-	10		Dry	-	10	0
I2T-7	14	+	-	-	-	0		Dry	-	20	5
I2T-10	12	+	-	-	-	20		Dry	-	15	0
I2T-11	14	-	-	-	-	12		Dry	-	0	0
I2T-13	11.5	++	+	+	-	30		Dry	-	0	0
I2T-14	11	+	-	-	-	5		Dry	-	3	0	removed
I2T-15	6	+	-	-	-	3		Dry	-	0	0
I2T-16	14	+	-	-	-	5		Dry	-	0	0	removed
I2T-18	12	+	-	-	-	20	Culex	Dry	-	15	0
SP2	12	+	-	-	-	0		Dry	-	0	0
SP4	14	++	-	-	-	0		Dry	-	20	0	removed
SP5	7	+	-	-	-	0		Dry	-	0	0
Week 10
Trap ID	Water level (cm)	Water quality	Water smell	Presence of leaves	Aedes egg	No. Aedes larvae	Other larvae spp	Gause dry/wet	Adult landed on gauze	Dead larvae	Dead pupae	Comment
I2T-1	12	++	+	+	-	8	-	Dry	-	0	1	removed
I2T-6	12	++	-	-	-	10	-	Dry	-	10	0
I2T-7	14	++	-	+	-	0	-	Wet	-	2	0
I2T-10	11.5	+	-	-	-	5	-	Dry	-	15	0	removed
I2T-11	14	+	-	-	-	10	-	Dry	-	2	0	removed
I2T-13	11.5	+++	++	-	-	10	-	Dry	-	1	0	removed
I2T-15	6	+	-	-	-	0	-	Dry	-	0	0
I2T-18	11.5	++	-	+	-	50	-	Dry	-	0	0
SP2	14	+	-	-	-	0	-	Dry	-	0	0
SP5	6	+	-	-	-	0	-	Dry	-	0	0	removed
Week 12
Trap ID	Water level (cm)	Water quality	Water smell	Presence of leaves	Aedes egg	No. Aedes larvae	Other larvae spp	Gause dry/wet	Adult landed on gauze	Dead larvae	Dead pupae	Comment
I2T-6	12	+	+	-	-	50	-	Dry	-	30	-	removed
I2T-7	14	+	+	-	-	12	-	Dry	-	0	-	removed
I2T-15	6	+	+	-	-	5	-	Dry	-	4	-	removed
I2T-18	10	++	++	-	-	36	-	Dry	-	36	-	removed
SP2	10	+	+	-	-	0	-	Dry	-	0	-	removed

## Sheet: GPS
Trap ID	Traps code	GPS coordinates
I2T-1	191	17.9624	102.61515
I2T-2	190	17.9626	102.61533
I2T-3	187	17.9627	102.61543
I2T-4	193	17.9623	102.61470
I2T-5	180	17.9626	102.61493
I2T-6	340	17.9627	102.61502
I2T-7	188	17.9628	102.61517
I2T-8	185	17.9629	102.61543
I2T-9	194	17.9626	102.61454
I2T-10	181	17.9627	102.61488
I2T-11	182	17.9631	102.61503
I2T-12	198	17.9625	102.61444
I2T-13	197	17.9627	102.61458
I2T-14	184	17.963	102.61477
I2T-15	339	17.9629	102.61458
I2T-16	338	17.96300	102.61485
I2T-17	337	17.9633	102.61488
I2T-18	199	17.9629	102.61408
I2T-19	327	17.9633	102.61435
I2T-20	336	17.9635	102.61445
SP1	192	17.9622	102.61488
SP2	186	17.9628	102.61555
SP3	189	17.9629	102.61509
SP4	183	17.9633	102.61499
SP5	200	17.9632	102.61411
